# Supplementary material for: Polyphosphate Attenuates Oxidative Stress to Support Temperature Adaptability in Hot Spring Cyanobacteria
Source: Plants (Basel). 2026 Jun 29;15(13):2011. doi: 10.3390/plants15132011 (PMC13363987; doi:10.3390/plants15132011)
Supplement: Supplementary file 1 [file plants-15-02011-s001.zip]

Archive with 1 entries (1 files):
- plants-4337128-supplementary.pdf
